# Supplementary material for: Natural Variability of Kozak Sequences Correlates with Function in a Zebrafish Model
Source: PLoS One. 2014 Sep 23;9(9):e108475. doi: 10.1371/journal.pone.0108475 (PMC4172775; doi:10.1371/journal.pone.0108475)
Supplement: List S1 — Ranking list of 250 translation initiation consensus sequences from zebrafish genome. Higher sequence scores indicate increased selection for individual nucleotides within the sequence. (XLSX) [file pone.0108475.s002.xlsx]

## Sheet: Sheet1
Supplemental Data File: Ranking list of 250 translation initiation consensus sequences from zebrafish genome.
Higher sequence scores indicate increased selection for individual nucleotides within the sequence.
Rank	Unique	Frequency	Score	Rank	Unique	Frequency	Score
1	aaacATGGC	108	259.492	126	aaaaATGAA	24	214.745
2	caacATGGC	74	256.893	127	gaacATGTC	8	214.676
3	aaaaATGGC	56	251.586	128	cgagATGGC	15	214.39
4	aaagATGGC	102	250.874	129	cactATGGC	11	214.25
5	caaaATGGC	63	248.987	130	aaggATGGA	16	214.15
6	caagATGGC	74	248.275	131	caagATGCC	23	214.088
7	aaacATGGA	53	244.732	132	aaagATGAA	28	214.034
8	gaacATGGC	24	243.648	133	aaccATGTC	28	213.98
9	aaccATGGC	36	242.952	134	tacaATGGC	19	213.802
10	caacATGGA	34	242.132	135	gagaATGGC	24	213.778
11	aatcATGGC	54	241.598	136	catcATGGG	32	213.771
12	caccATGGC	47	240.353	137	gaaaATGAC	17	213.662
13	catcATGGC	91	238.999	138	caccATGGT	11	213.546
14	taacATGGC	11	238.248	139	caacATGTA	4	213.16
15	aagcATGGC	31	237.529	140	tacgATGGC	1	213.09
16	aaacATGAC	28	237.413	141	gaggATGGC	19	213.067
17	aaaaATGGA	30	236.825	142	taacATGGG	5	213.02
18	aaagATGGA	48	236.113	143	aacaATGAC	7	212.966
19	gaaaATGGC	55	235.742	144	gaagATGAC	14	212.951
20	aacaATGGC	38	235.046	145	cattATGGC	10	212.896
21	gaagATGGC	79	235.03	146	cagcATGAC	17	212.85
22	cagcATGGC	57	234.93	147	aatcATGTC	31	212.626
23	caacATGAC	18	234.814	148	tataATGGC	12	212.448
24	aacgATGGC	24	234.334	149	gaccATGGA	11	212.347
25	aaacATGGG	28	234.264	150	aagcATGGG	7	212.301
26	caaaATGGA	27	234.226	151	cagaATGGA	23	212.262
27	aataATGGC	27	233.692	152	aacgATGAC	2	212.254
28	caagATGGA	26	233.514	153	catcATGGT	20	212.192
29	aaatATGGC	27	233.39	154	aaacATGAG	27	212.185
30	aatgATGGC	6	232.98	155	taatATGGC	5	212.146
31	aaacATGGT	29	232.686	156	caaaATGAA	29	212.146
32	cacaATGGC	36	232.446	157	tatgATGGC	2	211.736
33	cacgATGGC	16	231.734	158	aataATGAC	5	211.612
34	caacATGGG	11	231.665	159	caggATGGA	34	211.55
35	cataATGGC	14	231.092	160	taacATGGT	1	211.442
36	caatATGGC	10	230.791	161	caagATGAA	26	211.434
37	aaacATGTC	47	230.52	162	aagtATGGC	13	211.427
38	catgATGGC	12	230.381	163	caccATGTC	24	211.38
39	taaaATGGC	40	230.342	164	aaatATGAC	9	211.311
40	caacATGGT	14	230.087	165	gatcATGGA	16	210.993
41	taagATGGC	19	229.63	166	aatgATGAC	4	210.901
42	aagaATGGC	22	229.622	167	agacATGGA	36	210.846
43	aaaaATGAC	17	229.506	168	aagcATGGT	3	210.723
44	aaggATGGC	15	228.911	169	aaacATGAT	11	210.607
45	gaacATGGA	13	228.888	170	aaacATGCA	15	210.545
46	aaagATGAC	34	228.795	171	gaaaATGGG	15	210.514
47	aaccATGGA	30	228.191	172	cacaATGAC	16	210.367
48	caacATGTC	32	227.92	173	catcATGTC	55	210.026
49	gaccATGGC	20	227.108	174	aacaATGGG	9	209.817
50	cagaATGGC	34	227.023	175	gaagATGGG	12	209.802
51	caaaATGAC	15	226.907	176	ggacATGGC	17	209.763
52	aatcATGGA	30	226.837	177	cagcATGGG	12	209.701
53	aaaaATGGG	19	226.358	178	cacgATGAC	2	209.655
54	caggATGGC	40	226.311	179	caacATGAG	24	209.585
55	caagATGAC	10	226.195	180	gaacATGCC	6	209.462
56	gatcATGGC	35	225.754	181	taacATGTC	2	209.276
57	aaagATGGG	15	225.646	182	aacgATGGG	2	209.106
58	agacATGGC	45	225.607	183	agccATGGC	39	209.067
59	caccATGGA	26	225.592	184	cataATGAC	4	209.013
60	aaacATGCC	21	225.306	185	gaaaATGGT	11	208.935
61	aaaaATGGT	16	224.78	186	cagtATGGC	21	208.827
62	catcATGGA	43	224.238	187	aaccATGCC	11	208.765
63	aaagATGGT	8	224.068	188	caatATGAC	5	208.711
64	caaaATGGG	23	223.758	189	aagcATGTC	13	208.556
65	taacATGGA	17	223.488	190	aataATGGG	5	208.464
66	caagATGGG	16	223.047	191	tagaATGGC	8	208.378
67	cgacATGGC	16	223.008	192	catgATGAC	1	208.301
68	aagcATGGA	11	222.768	193	taaaATGAC	10	208.262
69	caacATGCC	17	222.706	194	cgacATGGA	18	208.247
70	aaacATGAA	41	222.652	195	aacaATGGT	2	208.239
71	aaaaATGTC	34	222.613	196	gaagATGGT	13	208.224
72	caaaATGGT	15	222.18	197	aaatATGGG	6	208.162
73	aaagATGTC	46	221.902	198	cagcATGGT	9	208.123
74	taccATGGC	4	221.708	199	caacATGAT	9	208.007
75	gagcATGGC	13	221.685	200	caacATGCA	3	207.945
76	gaacATGAC	4	221.569	201	aaaaATGTA	5	207.852
77	caagATGGT	14	221.468	202	aatgATGGG	2	207.752
78	gaaaATGGA	31	220.981	203	agtcATGGC	39	207.713
79	aaccATGAC	10	220.873	204	taggATGGC	4	207.667
80	tatcATGGC	9	220.354	205	taagATGAC	6	207.551
81	aacaATGGA	22	220.285	206	aagaATGAC	8	207.543
82	gaagATGGA	37	220.269	207	aacgATGGT	2	207.527
83	cagcATGGA	41	220.169	208	aatcATGCC	18	207.411
84	caacATGAA	22	220.053	209	cacaATGGG	12	207.218
85	caaaATGTC	41	220.014	210	aaagATGTA	1	207.141
86	aacgATGGA	10	219.573	211	taccATGGA	6	206.947
87	aatcATGAC	10	219.519	212	gagcATGGA	12	206.924
88	caagATGTC	44	219.302	213	aataATGGT	3	206.885
89	gacaATGGC	15	219.202	214	aaggATGAC	7	206.831
90	aataATGGA	21	218.931	215	gaacATGAA	14	206.808
91	aaatATGGA	22	218.629	216	gaaaATGTC	34	206.769
92	gacgATGGC	11	218.49	217	aaatATGGT	5	206.584
93	gaacATGGG	4	218.42	218	cacgATGGG	4	206.506
94	caccATGAC	17	218.273	219	cgccATGGC	16	206.468
95	aatgATGGA	14	218.219	220	caccATGCC	10	206.166
96	gataATGGC	5	217.848	221	aaccATGAA	13	206.112
97	aaccATGGG	28	217.724	222	aacaATGTC	20	206.073
98	agaaATGGC	73	217.701	223	gaagATGTC	38	206.058
99	cacaATGGA	18	217.685	224	cagcATGTC	43	205.957
100	gaatATGGC	11	217.546	225	cataATGGG	2	205.864
101	aaaaATGCC	22	217.399	226	cacaATGGT	9	205.64
102	gatgATGGC	11	217.136	227	tatcATGGA	8	205.593
103	agagATGGC	23	216.989	228	caatATGGG	7	205.562
104	cacgATGGA	16	216.974	229	aacgATGTC	8	205.361
105	catcATGAC	37	216.919	230	aaacATGTG	11	205.292
106	aactATGGC	17	216.85	231	caaaATGTA	4	205.253
107	gaacATGGT	4	216.842	232	catgATGGG	9	205.152
108	aaagATGCC	25	216.687	233	taaaATGGG	12	205.114
109	aatcATGGG	16	216.37	234	cgtcATGGC	17	205.114
110	cataATGGA	8	216.331	235	gaccATGAC	8	205.029
111	tagcATGGC	10	216.285	236	cagaATGAC	14	204.944
112	taacATGAC	5	216.169	237	cacgATGGT	2	204.928
113	aaccATGGT	9	216.146	238	catcATGCC	26	204.812
114	caatATGGA	6	216.03	239	aatcATGAA	17	204.758
115	aaacATGTA	6	215.759	240	aataATGTC	18	204.719
116	catgATGGA	10	215.62	241	caagATGTA	4	204.541
117	taaaATGGA	19	215.581	242	gacaATGGA	8	204.441
118	aattATGGC	10	215.496	243	aaatATGTC	12	204.417
119	aagcATGAC	2	215.449	244	taagATGGG	2	204.402
120	caccATGGG	17	215.125	245	aagaATGGG	8	204.394
121	cgaaATGGC	14	215.101	246	tgacATGGC	11	204.363
122	taagATGGA	11	214.869	247	cataATGGT	5	204.286
123	aagaATGGA	15	214.862	248	aaaaATGAG	15	204.278
124	caaaATGCC	20	214.8	249	caggATGAC	8	204.232
125	aatcATGGT	14	214.792	250	taacATGCC	1	204.062
